# Supplementary material for: Metabolomic Study of Aging in fa/fa Rats: Multiplatform Urine and Serum Analysis
Source: Metabolites. 2023 Apr 12;13(4):552. doi: 10.3390/metabo13040552 (PMC10142631; doi:10.3390/metabo13040552)
Supplement: Supplementary file 1 [file metabolites-13-00552-s001.zip]

Archive with 1 entries (1 files):
- metabolites-2285756-supplementary.docx
